# Supplementary material for: The pattern and use of Twitter among dental schools in Saudi Arabia
Source: PLoS One. 2022 Sep 8;17(9):e0272628. doi: 10.1371/journal.pone.0272628 (PMC9455848; doi:10.1371/journal.pone.0272628)
Supplement: S1 Data — (XLSX) [file pone.0272628.s001.xlsx]

## Sheet: Uni codes
Code	University
1	king abdualaziz dental collage
2	king saud dental collage
3	Jazan dental collage
4	IAU
5	Aljouf dental college
6	Dar al uloom dental collage
7	King Faisal dental collage
8	King Khalid
9	KSAUH Riyadh
10	Najran dental collage
11	Prince Sattam
12	Qssim alrass dental collage
13	Qassim dental collage (buraydah)
14	Taibah dental collage
15	Umm alqura dental collage

## Sheet: Data
collage	# of Retweets	# of Likes	# of Comments	# of Hashtags	# of Mentions
1	22	138	13	0	0
1	82	117	4	0	0
1	11	105	4	0	0
1	13	104	8	0	0
1	35	101	23	0	0
1	81	78	60	0	0
1	27	69	5	1	4
1	22	64	25	2	1
1	15	56	4	2	0
1	39	55	2	2	1
1	20	46	3	3	3
1	27	44	3	3	5
1	14	42	0	2	5
1	21	41	0	0	0
1	17	39	2	0	0
1	24	37	3	0	1
1	20	35	0	0	0
1	17	34	0	5	1
1	19	33	3	3	0
1	6	32	1	0	0
1	12	31	0	1	0
1	12	31	0	1	0
1	12	29	1	3	2
1	52	27	23	0	0
1	7	27	1	0	0
1	22	25	2	3	0
1	22	25	2	3	0
1	13	25	4	1	0
1	10	25	0	4	3
1	7	25	1	0	0
1	18	24	1	8	0
1	18	24	1	8	0
1	11	24	0	3	2
1	12	23	0	0	0
1	17	22	2	1	0
1	17	22	2	1	0
1	12	21	1	0	0
1	11	21	0	4	3
1	13	20	1	1	1
1	21	18	0	11	0
1	6	18	2	1	2
1	10	17	0	0	0
1	9	17	1	2	5
1	8	17	0	3	2
1	7	17	1	0	0
1	6	17	0	0	0
1	3	17	1	0	0
1	14	16	1	0	0
1	8	16	1	4	4
1	8	16	1	2	0
1	7	16	0	1	0
1	6	16	1	3	1
1	9	15	1	2	3
1	9	15	0	1	0
1	8	15	0	0	0
1	7	15	0	1	0
1	2	15	0	10	0
1	21	14	0	1	0
1	21	14	0	1	0
1	16	14	2	0	0
1	16	14	2	0	0
1	12	14	0	2	0
1	8	14	1	15	1
1	8	14	0	0	0
1	6	14	1	3	3
1	6	14	0	1	0
1	10	13	1	3	3
1	7	13	2	2	1
1	3	13	0	3	0
1	2	13	0	3	0
1	16	12	0	12	0
1	16	12	0	12	0
1	10	12	1	1	0
1	9	12	1	2	0
1	3	12	0	0	0
1	2	12	0	14	0
1	13	11	0	5	0
1	11	11	1	2	0
1	11	11	1	2	0
1	8	11	0	14	0
1	8	11	0	14	0
1	7	11	0	4	0
1	6	11	0	3	0
1	4	11	1	3	3
1	3	11	0	0	0
1	2	11	0	5	0
1	11	10	3	7	0
1	7	10	1	1	0
1	7	10	1	2	0
1	7	10	1	2	0
1	5	10	1	0	0
1	5	10	1	0	0
1	5	10	1	0	0
1	5	10	0	2	0
1	5	10	0	1	5
1	1	10	0	10	0
1	9	9	0	6	0
1	8	9	0	1	0
1	6	9	1	0	0
1	6	9	0	2	0
1	5	9	1	0	0
1	8	8	0	1	0
1	8	8	0	1	0
1	7	8	0	13	1
1	7	8	0	12	1
1	6	8	1	1	0
1	6	8	0	1	0
1	6	8	0	3	0
1	6	8	0	5	0
1	6	8	0	1	5
1	6	8	0	3	3
1	5	8	0	0	0
1	3	8	1	10	0
1	3	8	1	10	0
1	2	8	1	1	0
1	9	7	0	1	0
1	9	7	0	1	0
1	7	7	1	0	0
1	7	7	0	13	0
1	7	7	0	9	0
1	6	7	1	0	0
1	5	7	0	10	0
1	5	7	0	10	0
1	5	7	0	0	3
1	4	7	1	0	0
1	4	7	0	1	0
1	4	7	0	0	0
1	4	7	0	1	2
1	3	7	1	4	0
1	3	7	0	0	0
1	2	7	1	1	0
1	2	7	0	2	6
1	1	7	0	1	1
1	7	6	0	1	0
1	7	6	0	1	0
1	6	6	1	3	0
1	6	6	0	13	0
1	5	6	0	13	0
1	5	6	0	13	0
1	5	6	0	0	0
1	5	6	0	5	0
1	4	6	1	1	0
1	4	6	1	0	0
1	4	6	0	5	0
1	4	6	0	5	0
1	4	6	0	12	0
1	4	6	0	4	0
1	3	6	2	1	0
1	3	6	0	0	0
1	3	6	0	0	0
1	3	6	0	0	0
1	3	6	0	1	4
1	2	6	2	0	0
1	2	6	1	9	0
1	2	6	0	8	0
1	9	5	1	10	0
1	8	5	1	3	0
1	5	5	0	14	0
1	5	5	0	1	0
1	5	5	0	0	4
1	4	5	0	0	5
1	4	5	0	0	2
1	3	5	2	9	0
1	3	5	0	2	4
1	2	5	1	16	0
1	2	5	0	0	0
1	8	4	1	0	0
1	6	4	0	15	0
1	6	4	0	15	0
1	5	4	0	12	0
1	5	4	0	12	0
1	5	4	0	1	0
1	5	4	0	1	0
1	5	4	0	0	0
1	4	4	0	0	0
1	4	4	0	3	0
1	3	4	0	3	0
1	3	4	0	11	0
1	3	4	0	10	0
1	2	4	2	1	0
1	2	4	0	0	0
1	1	4	2	1	0
1	1	4	1	1	0
1	1	4	0	14	0
1	1	4	0	1	0
1	1	4	0	1	5
1	0	4	0	12	0
1	11	3	0	2	0
1	5	3	0	9	0
1	5	3	0	6	0
1	5	3	0	6	0
1	4	3	0	0	0
1	4	3	0	0	4
1	3	3	0	3	0
1	3	3	0	1	0
1	3	3	0	0	4
1	3	3	0	0	2
1	2	3	1	1	3
1	2	3	0	0	0
1	2	3	0	14	0
1	2	3	0	1	5
1	1	3	0	10	0
1	1	3	0	0	1
1	1	3	0	0	4
1	0	3	1	1	0
1	0	3	0	1	0
1	0	3	0	16	0
1	6	2	0	4	0
1	5	2	0	1	4
1	4	2	0	6	0
1	3	2	0	13	0
1	3	2	0	13	0
1	3	2	0	11	0
1	3	2	0	9	0
1	3	2	0	11	0
1	2	2	1	0	4
1	2	2	0	14	0
1	2	2	0	12	0
1	2	2	0	11	0
1	2	2	0	11	0
1	2	2	0	4	0
1	2	2	0	11	0
1	2	2	0	18	0
1	2	2	0	4	0
1	1	2	1	1	5
1	1	2	0	3	0
1	1	2	0	12	0
1	1	2	0	12	0
1	1	2	0	1	0
1	1	2	0	1	0
1	1	2	0	0	0
1	1	2	0	0	0
1	1	2	0	13	0
1	1	2	0	14	0
1	1	2	0	4	0
1	1	2	0	0	0
1	1	2	0	2	0
1	1	2	0	2	4
1	0	2	0	16	0
1	0	2	0	13	0
1	0	2	0	9	0
1	0	2	0	1	5
1	4	1	0	0	0
1	2	1	0	12	0
1	2	1	0	1	0
1	2	1	0	1	0
1	2	1	0	0	0
1	2	1	0	0	0
1	1	1	1	0	0
1	1	1	1	0	0
1	1	1	0	0	0
1	1	1	0	0	0
1	1	1	0	1	5
1	1	1	0	0	0
1	0	1	0	12	0
1	0	1	0	12	0
1	0	1	0	10	0
1	0	1	0	0	0
1	0	1	0	0	0
1	0	1	0	1	0
1	3	0	0	0	0
1	2	0	0	17	0
1	1	0	0	2	2
1	0	0	0	8	0
1	0	0	0	0	0
1	0	0	0	1	0
1	0	0	0	0	0
2	198	296	53	2	0
2	92	179	35	0	0
2	35	136	27	0	0
2	34	91	56	0	0
2	23	85	73	0	0
2	16	75	7	0	0
2	18	72	55	0	0
2	24	71	38	0	0
2	24	69	13	0	0
2	10	63	49	0	0
2	22	51	3	0	0
2	18	51	0	0	0
2	8	49	37	0	0
2	8	46	61	0	0
2	6	46	6	0	0
2	17	41	4	0	0
2	11	41	4	0	0
2	14	40	38	0	0
2	13	40	9	0	0
2	12	40	41	0	0
2	7	40	1	0	0
2	33	38	19	1	0
2	16	38	12	0	0
2	9	38	3	0	0
2	5	38	7	0	0
2	26	37	13	0	0
2	11	35	2	0	0
2	8	35	4	0	0
2	5	35	25	0	0
2	13	34	0	0	0
2	14	33	4	0	0
2	13	33	5	1	0
2	21	31	0	1	0
2	8	31	0	0	0
2	6	31	14	0	0
2	6	31	4	0	0
2	18	30	1	1	0
2	16	29	0	0	0
2	13	29	2	0	0
2	4	29	19	0	0
2	4	29	17	0	0
2	2	29	8	0	0
2	9	28	0	0	0
2	4	28	22	0	0
2	6	27	2	0	0
2	5	27	0	0	0
2	3	27	3	0	0
2	14	26	1	1	0
2	5	26	1	0	0
2	6	25	9	0	0
2	4	25	15	0	0
2	12	24	1	0	0
2	11	24	11	0	0
2	9	24	26	0	0
2	6	24	1	0	0
2	5	24	37	0	0
2	4	24	18	0	0
2	2	24	1	0	0
2	7	23	0	0	0
2	9	22	14	0	0
2	6	22	4	0	0
2	16	20	0	0	0
2	14	20	0	0	0
2	8	20	0	0	0
2	4	20	12	0	0
2	10	19	3	0	0
2	7	19	2	0	0
2	7	19	1	0	0
2	5	19	0	0	0
2	12	18	0	0	0
2	10	18	0	0	0
2	8	18	1	0	0
2	8	18	0	0	0
2	7	18	10	0	0
2	6	18	1	1	0
2	5	18	1	1	0
2	18	17	4	0	0
2	12	17	3	1	0
2	6	17	0	0	0
2	14	16	0	0	0
2	8	16	1	0	0
2	8	16	0	0	0
2	7	16	4	0	0
2	4	16	0	0	0
2	0	16	8	0	0
2	9	15	2	1	0
2	20	14	4	0	0
2	5	14	0	0	0
2	5	14	0	0	0
2	4	14	1	1	0
2	12	13	8	0	0
2	10	13	0	0	0
2	6	13	1	0	0
2	4	13	25	0	0
2	4	13	0	0	0
2	3	13	13	0	0
2	3	13	13	0	0
2	3	13	2	0	0
2	3	13	1	1	0
2	2	13	1	0	0
2	1	13	8	0	0
2	10	12	0	0	0
2	7	12	3	0	0
2	7	12	0	0	0
2	4	12	0	0	0
2	3	12	1	0	0
2	3	12	0	0	0
2	3	12	0	0	0
2	0	12	7	0	0
2	5	11	1	0	0
2	5	11	1	0	0
2	5	11	0	0	0
2	4	11	0	0	0
2	4	11	0	0	0
2	2	11	1	1	0
2	9	10	2	0	0
2	9	10	1	0	0
2	9	10	0	0	0
2	8	10	1	0	0
2	7	10	0	0	0
2	5	10	0	0	0
2	4	10	2	0	0
2	4	10	1	0	0
2	4	10	0	0	0
2	4	10	0	0	0
2	3	10	2	1	0
2	3	10	1	1	0
2	3	10	0	0	0
2	3	10	0	1	0
2	2	10	1	0	0
2	2	10	1	1	0
2	2	10	1	0	0
2	2	10	0	1	0
2	9	9	1	0	0
2	7	9	3	1	0
2	5	9	1	1	0
2	4	9	2	0	0
2	4	9	0	0	0
2	3	9	1	1	0
2	3	9	1	1	0
2	3	9	0	0	0
2	3	9	0	0	0
2	2	9	0	0	0
2	2	9	0	1	0
2	1	9	0	1	0
2	9	8	0	0	0
2	9	8	0	0	0
2	8	8	0	0	0
2	8	8	0	0	0
2	7	8	0	0	0
2	6	8	2	0	0
2	6	8	0	0	0
2	5	8	2	0	0
2	5	8	1	0	0
2	4	8	3	1	0
2	4	8	0	0	0
2	4	8	0	0	0
2	4	8	0	0	0
2	3	8	1	0	0
2	3	8	0	0	0
2	2	8	0	0	0
2	2	8	0	0	0
2	2	8	0	1	0
2	1	8	0	0	0
2	1	8	0	0	0
2	9	7	1	0	0
2	6	7	1	0	0
2	6	7	0	0	0
2	5	7	1	0	0
2	5	7	0	0	0
2	5	7	0	0	0
2	4	7	0	0	0
2	3	7	0	0	0
2	3	7	0	0	0
2	3	7	0	0	0
2	2	7	0	0	0
2	2	7	0	0	0
2	1	7	1	0	0
2	1	7	0	0	0
2	1	7	0	1	0
2	9	6	0	1	0
2	8	6	0	0	0
2	7	6	1	0	0
2	7	6	0	0	0
2	6	6	0	0	0
2	6	6	0	0	0
2	5	6	0	0	0
2	5	6	0	0	0
2	5	6	0	0	0
2	5	6	0	0	0
2	4	6	0	0	0
2	4	6	0	0	0
2	4	6	0	1	0
2	3	6	1	0	0
2	3	6	0	0	0
2	3	6	0	0	0
2	3	6	0	0	0
2	3	6	0	0	0
2	3	6	0	0	0
2	3	6	0	0	0
2	3	6	0	0	0
2	2	6	0	0	0
2	1	6	1	0	0
2	1	6	1	1	0
2	1	6	1	0	0
2	1	6	0	1	0
2	7	5	0	0	0
2	5	5	0	0	0
2	4	5	1	0	0
2	3	5	1	0	0
2	3	5	1	0	0
2	3	5	0	0	0
2	3	5	0	0	0
2	3	5	0	0	0
2	3	5	0	0	0
2	2	5	1	1	0
2	2	5	0	0	0
2	2	5	0	0	0
2	2	5	0	1	0
2	1	5	5	1	0
2	1	5	0	1	0
2	0	5	2	0	0
2	0	5	0	1	0
2	7	4	0	0	0
2	6	4	0	0	0
2	4	4	0	0	0
2	3	4	3	0	0
2	3	4	1	0	0
2	3	4	0	0	0
2	3	4	0	0	0
2	3	4	0	0	0
2	3	4	0	0	0
2	2	4	1	0	0
2	2	4	0	0	0
2	2	4	0	0	0
2	2	4	0	0	0
2	2	4	0	0	0
2	1	4	1	1	0
2	1	4	1	1	0
2	1	4	0	0	0
2	1	4	0	0	0
2	1	4	0	0	0
2	0	4	1	0	0
2	0	4	0	1	0
2	0	4	0	1	0
2	0	4	0	1	0
2	7	3	0	0	0
2	5	3	0	0	0
2	5	3	0	0	0
2	4	3	1	0	0
2	4	3	0	0	0
2	4	3	0	0	0
2	3	3	0	0	0
2	3	3	0	0	0
2	3	3	0	0	0
2	2	3	0	0	0
2	2	3	0	0	0
2	2	3	0	1	0
2	1	3	1	0	0
2	1	3	0	0	0
2	1	3	0	0	0
2	1	3	0	0	0
2	1	3	0	0	0
2	1	3	0	0	0
2	1	3	0	0	0
2	0	3	0	1	0
2	0	3	0	1	0
2	5	2	0	0	0
2	4	2	0	0	0
2	3	2	0	0	0
2	2	2	0	0	0
2	1	2	1	0	0
2	1	2	0	0	0
2	1	2	0	0	0
2	1	2	0	0	0
2	1	2	0	0	0
2	1	2	0	0	0
2	1	2	0	0	0
2	1	2	0	0	0
2	1	2	0	0	0
2	0	2	0	1	0
2	4	1	0	0	0
2	3	1	0	0	0
2	2	1	3	1	0
2	1	1	0	0	0
2	1	1	0	0	0
2	1	1	0	0	0
2	1	1	0	0	0
2	0	1	1	1	0
2	0	1	1	1	0
2	0	1	0	0	0
2	0	1	0	0	0
2	4	0	1	0	0
2	2	0	0	0	0
2	0	0	1	1	0
2	0	0	1	1	0
2	0	0	0	0	0
2	0	0	0	2	0
4	88	177	23	2	0
4	106	112	12	3	0
4	20	105	35	2	0
4	23	103	17	2	0
4	25	90	15	6	0
4	44	89	5	2	0
4	25	79	7	0	1
4	26	78	2	2	0
4	28	69	65	2	0
4	22	68	49	2	0
4	42	67	1	3	0
4	57	66	8	4	0
4	57	66	8	4	0
4	19	63	3	2	0
4	49	61	2	3	0
4	18	61	0	2	0
4	56	57	3	1	0
4	92	56	4	0	0
4	40	55	3	3	0
4	27	55	5	2	0
4	14	55	1	1	0
4	18	54	3	2	0
4	15	53	30	2	0
4	17	48	1	1	1
4	56	47	3	0	0
4	16	47	6	4	0
4	5	46	1	2	0
4	19	45	4	2	0
4	2	45	27	0	0
4	12	44	3	2	0
4	36	43	2	3	0
4	36	43	2	3	0
4	32	43	2	4	0
4	20	42	6	2	0
4	28	41	9	4	0
4	4	41	2	0	0
4	10	40	0	3	0
4	9	40	1	5	0
4	19	39	2	4	0
4	8	39	1	2	0
4	12	36	1	2	0
4	8	36	1	6	0
4	29	35	1	1	0
4	29	35	1	1	0
4	7	34	6	2	0
4	19	33	2	3	0
4	19	33	2	3	0
4	16	33	12	2	0
4	6	33	2	2	0
4	12	32	9	2	0
4	12	32	7	2	0
4	12	32	1	1	0
4	9	32	0	3	0
4	7	32	1	3	0
4	7	32	0	6	0
4	4	32	1	3	0
4	10	31	6	1	0
4	10	31	1	2
4	4	31	0	8	0
4	26	30	1	3	0
4	26	30	1	3	0
4	14	30	0	3	0
4	9	30	1	7	0
4	34	29	1	2	0
4	18	29	2	2	1
4	9	29	0	3	0
4	8	29	0	1	0
4	7	29	3	2	0
4	7	29	3	2	0
4	13	28	1	2	0
4	12	28	0	0	5
4	12	28	0	0	5
4	7	28	2	2	0
4	49	27	0	4	0
4	49	27	0	4	0
4	9	27	8	2	0
4	7	27	2	2	0
4	6	27	0	2	0
4	5	27	5	2	0
4	3	27	1	2	0
4	15	26	2	4	0
4	12	26	0	4	0
4	12	26	0	4	0
4	3	26	1	1	0
4	29	25	2	0	0
4	11	25	0	2	0
4	8	25	1	3	0
4	8	25	0	3	0
4	3	25	0	3	0
4	2	25	0	4	0
4	12	24	0	1	0
4	11	24	0	0	0
4	8	24	1	2	0
4	6	24	1	0	0
4	6	24	0	2	0
4	11	23	1	3	0
4	10	23	0	3	0
4	7	23	1	1	0
4	5	23	0	4	0
4	2	23	1	1	0
4	16	22	0	6	0
4	16	22	0	3	0
4	15	22	1	1	0
4	13	22	3	2	0
4	9	22	2	3	0
4	6	22	1	3	0
4	6	22	1	2	0
4	6	22	1	2	0
4	4	22	3	2	0
4	1	22	0	2	0
4	16	21	2	2	0
4	16	21	2	2	0
4	12	21	2	2	0
4	8	21	1	2	0
4	6	21	2	1	0
4	6	21	0	2	0
4	5	21	0	2	0
4	1	21	0	2	0
4	10	20	0	3	0
4	9	20	1	3	0
4	6	20	1	2	0
4	6	20	0	4	0
4	5	20	1	2	0
4	8	19	1	3	0
4	6	19	0	1	0
4	6	19	0	2	0
4	5	19	0	2	0
4	5	19	0	4	0
4	5	19	0	7	0
4	4	19	1	4	0
4	69	18	3	1	0
4	13	18	0	4	0
4	11	18	0	4	0
4	9	18	0	3	0
4	7	18	0	2	0
4	5	18	1	2	0
4	3	18	2	2	0
4	3	18	1	2	0
4	3	18	0	1	0
4	2	18	0	3	0
4	2	18	0	2	0
4	20	17	0	4
4	20	17	0	4	0
4	15	17	1	1	0
4	10	17	0	2	0
4	9	17	2	3	0
4	9	17	1	2	0
4	9	17	0	2	0
4	8	17	2	1	0
4	7	17	1	2	0
4	6	17	1	3	0
4	6	17	1	3	0
4	5	17	2	4	0
4	5	17	0	5	0
4	4	17	0	3	0
4	4	17	0	4	0
4	3	17	0	3	0
4	2	17	0	3	0
4	1	17	1	1	0
4	19	16	0	3	0
4	19	16	0	3	0
4	14	16	2	2	0
4	9	16	0	2	0
4	8	16	0	4	0
4	7	16	0	3	0
4	7	16	0	1	0
4	6	16	2	3	0
4	6	16	0	2	0
4	5	16	1	5	0
4	3	16	0	2	0
4	3	16	0	1	0
4	16	15	1	6	0
4	16	15	1	6	0
4	9	15	2	1	0
4	8	15	1	4	0
4	8	15	1	4	0
4	8	15	0	1	0
4	7	15	3	1	0
4	7	15	0	1	0
4	6	15	2	4	0
4	6	15	1	2	0
4	6	15	1	3	0
4	5	15	1	2	0
4	4	15	4	2	0
4	4	15	1	2	0
4	3	15	1	6	0
4	3	15	0	4	0
4	2	15	1	2	0
4	13	14	0	1	0
4	13	14	0	1	0
4	13	14	0	3	0
4	12	14	0	3	0
4	11	14	0	4	0
4	9	14	0	1	0
4	8	14	2	0	0
4	8	14	1	2	0
4	8	14	0	1	0
4	7	14	0	2	0
4	6	14	0	7	0
4	5	14	1	2	0
4	5	14	0	0	0
4	5	14	0	8	0
4	4	14	0	2	0
4	1	14	0	2	0
4	19	13	0	1	0
4	15	13	0	0	0
4	13	13	2	2	0
4	12	13	0	2	0
4	11	13	1	5	0
4	11	13	0	2	0
4	9	13	1	2	0
4	9	13	0	4	0
4	8	13	0	3	0
4	6	13	1	0	0
4	6	13	0	1	0
4	6	13	0	2	0
4	5	13	2	4	0
4	4	13	2	3	0
4	4	13	2	0	0
4	4	13	1	1	0
4	4	13	1	1	0
4	3	13	0	2	0
4	2	13	0	4	0
4	13	12	0	0	0
4	12	12	1	8	0
4	11	12	0	2	1
4	8	12	0	2	0
4	6	12	1	3	0
4	6	12	0	2	0
4	5	12	1	2	0
4	5	12	1	3	0
4	5	12	0	1	0
4	5	12	0	2	0
4	4	12	2	4	0
4	4	12	0	2	0
4	4	12	0	5	0
4	3	12	0	2	0
4	3	12	0	7	0
4	3	12	0	3	0
4	2	12	0	2	0
4	20	11	0	2	0
4	12	11	0	3	0
4	12	11	0	3	0
4	8	11	0	4	0
4	7	11	0	5	0
4	6	11	1	2	0
4	6	11	1	1	0
4	6	11	0	4	0
4	5	11	1	2	0
4	5	11	0	2	0
4	4	11	2	3	0
4	4	11	0	3	0
4	3	11	1	3	0
4	3	11	1	3	0
4	3	11	1	2	0
4	3	11	0	2	0
4	2	11	0	4	0
4	2	11	0	4	0
4	2	11	0	4	0
4	2	11	0	6	0
4	1	11	0	4	0
4	1	11	0	4	0
4	12	10	0	3	0
4	12	10	0	3	0
4	11	10	1	1	0
4	8	10	0	1	0
4	8	10	0	1	0
4	7	10	0	2	0
4	7	10	0	5	0
4	6	10	1	2	0
4	5	10	0	3	0
4	5	10	0	5	0
4	5	10	0	2	0
4	4	10	0	2	0
4	4	10	0	1	0
4	3	10	1	3	0
4	3	10	1	2	0
4	3	10	1	3	0
4	3	10	0	4	0
4	2	10	1	2	0
4	2	10	0	3	0
4	0	10	1	2	0
4	0	10	1	2	0
4	17	9	0	3	0
4	17	9	0	3	0
4	16	9	1	2	0
4	16	9	1	2	0
4	7	9	0	2	0
4	5	9	1	2	0
4	4	9	1	6	0
4	3	9	1	0	0
4	3	9	0	3	0
4	3	9	0	0	0
4	3	9	0	3	0
4	2	9	1	2	0
4	2	9	0	0	0
4	2	9	0	8	0
4	2	9	0	5	0
4	1	9	1	1	0
4	1	9	0	4	0
4	1	9	0	2	0
4	13	8	1	2	0
4	13	8	1	2	0
4	11	8	0	1	0
4	10	8	0	1	0
4	9	8	1	2	0
4	8	8	1	5	0
4	8	8	0	2	0
4	8	8	0	2	0
4	5	8	1	4	0
4	5	8	0	2	0
4	5	8	0	7	0
4	5	8	0	4	0
4	4	8	2	2	0
4	4	8	1	4	0
4	4	8	1	2	0
4	4	8	1	3	0
4	4	8	0	3	0
4	4	8	0	7	0
4	4	8	0	2	0
4	3	8	1	5	0
4	3	8	1	2	0
4	3	8	1	2	0
4	3	8	0	1	0
4	3	8	0	2	0
4	3	8	0	7	0
4	3	8	0	2	0
4	2	8	1	3	0
4	2	8	1	2	0
4	2	8	1	2	0
4	2	8	0	2	0
4	2	8	0	2	0
4	2	8	0	4	0
4	2	8	0	3	0
4	2	8	0	2	0
4	2	8	0	3	0
4	1	8	1	2	0
4	1	8	0	1	0
4	12	7	0	1	0
4	10	7	2	0	0
4	9	7	0	4	0
4	8	7	0	2	0
4	7	7	0	2	0
4	6	7	1	5	0
4	5	7	1	4	0
4	5	7	0	2	0
4	5	7	0	2	0
4	5	7	0	3	0
4	4	7	1	0	0
4	4	7	0	3	0
4	4	7	0	2	0
4	4	7	0	2	0
4	3	7	1	2	0
4	3	7	0	4	0
4	3	7	0	5	0
4	3	7	0	4	0
4	3	7	0	3	0
4	2	7	1	2	0
4	2	7	1	7	0
4	2	7	0	0	0
4	2	7	0	5	0
4	2	7	0	2	0
4	2	7	0	3	0
4	2	7	0	2	0
4	1	7	2	2	0
4	1	7	1	2	0
4	1	7	1	2	0
4	1	7	0	4	0
4	1	7	0	2	0
4	1	7	0	7	0
4	1	7	0	5	0
4	1	7	0	2	0
4	1	7	0	2	0
4	1	7	0	2	0
4	9	6	0	3	0
4	8	6	2	2	0
4	8	6	2	2	0
4	8	6	1	0	0
4	7	6	1	2	0
4	7	6	1	8	0
4	7	6	1	2	0
4	7	6	1	2	0
4	7	6	0	2	0
4	6	6	0	2	0
4	5	6	1	7	0
4	5	6	1	2	0
4	5	6	1	2	0
4	4	6	1	2	0
4	4	6	0	2	0
4	4	6	0	3	0
4	3	6	1	2	0
4	3	6	1	1	0
4	3	6	0	5	0
4	3	6	0	3	0
4	2	6	1	2	0
4	2	6	1	1	0
4	2	6	1	3	0
4	2	6	0	1	0
4	2	6	0	2	0
4	2	6	0	6	0
4	2	6	0	3	0
4	1	6	1	3	0
4	1	6	1	2	0
4	1	6	0	3	0
4	1	6	0	3	0
4	1	6	0	3	0
4	1	6	0	8	0
4	1	6	0	8	0
4	1	6	0	1	0
4	1	6	0	3	0
4	1	6	0	2	0
4	0	6	1	2	0
4	0	6	0	4	0
4	0	6	0	1	0
4	0	6	0	7	0
4	7	5	1	2	0
4	7	5	1	2	0
4	7	5	0	0	0
4	5	5	1	3	0
4	5	5	1	1	0
4	5	5	0	1	0
4	5	5	0	3	0
4	5	5	0	4	0
4	4	5	0	2	0
4	4	5	0	2	0
4	4	5	0	2	0
4	4	5	0	3	0
4	4	5	0	2	0
4	4	5	0	2	0
4	3	5	1	4	0
4	3	5	1	4	0
4	3	5	1	2	0
4	3	5	1	3	0
4	3	5	0	1	0
4	3	5	0	7	0
4	3	5	0	3	0
4	3	5	0	2	0
4	3	5	0	3	0
4	2	5	1	3	0
4	2	5	0	1	0
4	2	5	0	2	0
4	2	5	0	5	0
4	2	5	0	7	0
4	2	5	0	5	0
4	2	5	0	3	0
4	2	5	0	3	0
4	1	5	1	2	0
4	1	5	1	1	0
4	1	5	1	2	0
4	1	5	0	1	0
4	1	5	0	7	0
4	1	5	0	5	0
4	1	5	0	2	0
4	1	5	0	3	0
4	0	5	0	1	0
4	0	5	0	4	0
4	0	5	0	2	0
4	0	5	0	2	0
4	0	5	0	3	0
4	8	4	2	2	0
4	8	4	0	2	0
4	7	4	1	2	0
4	7	4	0	2	0
4	7	4	0	2	0
4	6	4	0	2	0
4	5	4	1	0	0
4	4	4	2	2	0
4	4	4	1	3	0
4	3	4	2	2
4	3	4	1	2	0
4	3	4	0	8	0
4	3	4	0	2	0
4	3	4	0	3	0
4	3	4	0	3	0
4	3	4	0	3	0
4	2	4	1	4	0
4	2	4	1	2	0
4	2	4	1	2	0
4	2	4	1	3	0
4	2	4	0	2	0
4	2	4	0	1	0
4	2	4	0	2	0
4	2	4	0	2	0
4	2	4	0	7	0
4	2	4	0	3	0
4	1	4	1	1	0
4	1	4	0	3	0
4	1	4	0	8	0
4	1	4	0	1	0
4	1	4	0	3	0
4	1	4	0	3	0
4	0	4	0	4	0
4	0	4	0	3	0
4	0	4	0	8	0
4	0	4	0	8	0
4	0	4	0	2	0
4	7	3	2	2	0
4	6	3	0	1	0
4	5	3	0	4	0
4	4	3	1	3	0
4	4	3	0	3	0
4	4	3	0	2	0
4	4	3	0	2	0
4	3	3	1	3	0
4	3	3	1	2	0
4	3	3	0	5	0
4	3	3	0	2	0
4	3	3	0	4	0
4	3	3	0	3	0
4	3	3	0	4	0
4	2	3	1	8	0
4	2	3	1	8	0
4	2	3	0	2	0
4	2	3	0	4	0
4	2	3	0	2	0
4	2	3	0	4	0
4	2	3	0	6	0
4	2	3	0	6	0
4	2	3	0	4	0
4	1	3	1	3	0
4	1	3	0	1	0
4	1	3	0	2	0
4	1	3	0	2	0
4	1	3	0	2	0
4	1	3	0	7	0
4	1	3	0	8	0
4	1	3	0	3	0
4	1	3	0	3	0
4	1	3	0	2	0
4	1	3	0	2	0
4	1	3	0	0	1
4	1	3	0	4	0
4	1	3	0	3	0
4	1	3	0	3	0
4	1	3	0	3	0
4	1	3	0	1	0
4	0	3	3	2	0
4	0	3	0	1	0
4	0	3	0	4	0
4	0	3	0	3	0
4	5	2	0	3	0
4	3	2	4	1	0
4	3	2	0	3	0
4	3	2	0	2	0
4	2	2	1	2	0
4	2	2	1	1	0
4	2	2	1	0	0
4	2	2	1	4	0
4	2	2	1	2	0
4	2	2	1	2	0
4	2	2	0	2	0
4	2	2	0	2	0
4	2	2	0	2	0
4	2	2	0	3	0
4	1	2	1	2	0
4	1	2	1	1	0
4	1	2	1	2	0
4	1	2	1	2	0
4	1	2	1	2	0
4	1	2	0	1	0
4	1	2	0	2	0
4	1	2	0	2	0
4	1	2	0	1	0
4	1	2	0	0	0
4	1	2	0	2	0
4	1	2	0	2	0
4	1	2	0	1	0
4	0	2	1	2	0
4	0	2	1	9	0
4	0	2	1	2	0
4	0	2	0	1	0
4	0	2	0	7	0
4	0	2	0	2	0
4	0	2	0	1	0
4	0	2	0	2	0
4	0	2	0	3	0
4	5	1	0	2	0
4	3	1	0	5	0
4	2	1	1	2	0
4	2	1	0	5	0
4	1	1	1	1	0
4	1	1	1	2	0
4	1	1	1	2	0
4	1	1	1	2	0
4	1	1	0	0	0
4	1	1	0	1	0
4	1	1	0	6	0
4	1	1	0	1	0
4	1	1	0	2	0
4	1	1	0	2	0
4	0	1	1	2	0
4	0	1	1	1	0
4	0	1	0	1	0
4	0	1	0	2	0
4	0	1	0	1	0
4	4	0	0	3	0
4	4	0	0	3	0
4	3	0	2	2	0
4	3	0	2	2	0
4	1	0	1	2	0
4	1	0	1	1	0
4	1	0	1	3	0
4	1	0	0	2	0
4	1	0	0	6	0
4	1	0	0	0	0
4	0	0	1	1	0
4	0	0	1	1	0
4	0	0	1	1	0
4	0	0	1	1	0
4	0	0	1	1	0
4	0	0	1	1	0
4	0	0	1	1	0
4	0	0	1	1	0
4	0	0	1	1	0
4	0	0	1	1	0
4	0	0	1	2	0
4	0	0	1	2	0
4	0	0	1	2	0
4	0	0	1	2	0
4	0	0	1	2	0
4	0	0	1	2	0
4	0	0	1	2	0
4	0	0	1	2	0
4	0	0	1	2	0
4	0	0	0	1	0
4	0	0	0	1	0
4	0	0	0	1	0
4	0	0	0	8	0
11	12	55	66	1	0
11	21	45	5	0	0
11	14	37	0	0	0
11	14	37	0	0	0
11	11	36	33	1	0
11	14	31	2	0	0
11	14	30	0	0	0
11	15	29	30	1	0
11	12	27	16	1	0
11	8	26	7	0	0
11	15	25	0	0	0
11	12	25	0	0	0
11	4	25	0	0	0
11	11	23	39	1	0
11	4	23	0	2	0
11	12	22	0	0	0
11	11	22	7	1	0
11	9	22	1	0	0
11	9	21	2	0	0
11	5	20	7	0	0
11	17	19	1	0	0
11	17	19	1	0	0
11	14	18	0	0	0
11	5	18	0	0	0
11	16	17	0	0	1
11	13	17	1	1	0
11	7	17	1	0	0
11	3	17	0	0	0
11	5	16	1	0	0
11	4	16	1	0	0
11	4	16	0	0	0
11	3	16	8	1	0
11	3	16	3	0	0
11	2	16	5	1	0
11	11	14	3	0	0
11	5	14	0	3	0
11	4	14	1	0	0
11	7	13	0	0	0
11	5	13	1	0	0
11	5	13	1	0	0
11	2	13	1	0	0
11	2	13	1	0	0
11	2	13	0	0	0
11	13	12	0	1	0
11	13	12	0	1	0
11	13	12	0	1	0
11	13	12	0	1	0
11	4	12	0	1	0
11	12	11	2	0	0
11	4	11	3	1	0
11	3	11	0	0	0
11	2	11	1	1	0
11	15	10	0	1	0
11	12	10	1	0	0
11	9	10	0	0	0
11	8	10	3	0	0
11	8	10	1	0	0
11	5	10	2	0	0
11	5	10	0	0	0
11	5	10	0	0	0
11	5	10	0	1	0
11	2	10	0	0	0
11	5	9	0	0	0
11	4	9	2	0	0
11	4	9	0	0	0
11	2	9	1	1	0
11	2	9	0	0	0
11	1	9	0	1	0
11	8	8	0	1	0
11	6	8	0	0	0
11	5	8	0	0	0
11	5	8	0	0	0
11	3	8	0	0	0
11	1	8	0	0	0
11	0	8	0	0	0
11	6	7	0	1	0
11	6	7	0	1	0
11	5	7	1	1	0
11	5	7	1	1	0
11	5	7	0	1	0
11	5	7	0	1	0
11	5	7	0	0	0
11	4	7	0	0	0
11	4	7	0	0	0
11	4	7	0	0	0
11	4	7	0	0	0
11	3	7	1	0	0
11	2	7	1	0	0
11	2	7	0	0	0
11	2	7	0	1	0
11	2	7	0	0	0
11	1	7	0	0	0
11	0	7	0	1	0
11	9	6	1	0	0
11	9	6	1	0	0
11	7	6	1	0	0
11	7	6	1	1	0
11	7	6	1	1	0
11	7	6	0	1	0
11	7	6	0	1	0
11	5	6	1	0	0
11	5	6	0	0	0
11	5	6	0	0	0
11	5	6	0	0	0
11	4	6	1	0	0
11	4	6	0	1	0
11	4	6	0	1	0
11	3	6	0	0	0
11	2	6	1	1	0
11	1	6	0	0	0
11	1	6	0	0	0
11	5	5	0	1	0
11	5	5	0	1	0
11	5	5	0	1	0
11	5	5	0	1	0
11	4	5	0	0	0
11	3	5	0	0	0
11	2	5	0	0	0
11	6	4	0	0	0
11	3	4	1	0	0
11	3	4	0	0	0
11	3	4	0	0	0
11	3	4	0	0	0
11	2	4	0	0	0
11	1	4	0	0	0
11	4	3	0	1	2
11	4	3	0	1	2
11	3	3	1	1	0
11	3	3	1	1	0
11	2	3	0	0	0
11	1	3	0	0	0
11	0	3	0	0	0
11	0	3	0	0	0
11	0	3	0	0	0
11	0	3	0	0	0
11	4	2	2	1	0
11	4	2	2	1	0
11	2	2	0	0	0
11	2	2	0	0	0
11	1	2	0	0	0
11	1	2	0	0	0
11	0	2	0	0	0
11	2	1	0	0	0
11	1	1	0	0	0
11	1	1	0	0	0
11	1	1	0	0	0
11	1	1	0	0	0
11	0	1	0	0	0
11	1	0	0	0	0
11	0	0	0	1	0
15	22	96	16	0	3
15	19	83	1	0	0
15	47	82	4	0	0
15	19	76	5	0	1
15	33	69	8	0	0
15	48	68	2	1	2
15	36	64	1	0	0
15	29	63	25	0	0
15	15	62	47	0	0
15	13	62	36	0	0
15	8	60	14	0	0
15	12	57	2	0	3
15	41	53	0	0	0
15	30	53	1	1	3
15	23	53	9	0	0
15	17	51	2	0	0
15	13	48	11	0	0
15	15	47	7	0	1
15	12	47	10	0	0
15	29	45	3	0	0
15	19	45	1	0	1
15	13	45	22	0	0
15	9	45	6	0	0
15	8	45	7	0	0
15	13	44	11	0	0
15	21	42	0	1	0
15	14	42	0	0	0
15	14	41	21	0	1
15	14	41	4	0	0
15	7	41	2	0	0
15	26	40	0	0	0
15	21	40	1	5	1
15	6	40	15	0	0
15	20	39	5	0	0
15	13	39	0	0	0
15	12	39	1	0	0
15	28	37	1	1	2
15	6	37	4	0	0
15	12	36	28	0	0
15	10	36	2	0	0
15	9	35	2	1	0
15	4	35	2	0	0
15	32	34	0	1	0
15	14	34	0	0	0
15	11	34	1	0	0
15	8	34	2	0	0
15	20	33	12	0	0
15	3	33	0	0	0
15	4	30	0	0	0
15	20	29	2	2	0
15	7	29	4	0	0
15	20	28	1	0	0
15	9	28	0	1	0
15	8	28	4	0	0
15	8	28	0	1	0
15	7	28	0	0	0
15	6	28	0	0	0
15	15	27	0	0	0
15	7	27	2	1	0
15	7	27	1	0	0
15	3	27	1	0	0
15	19	26	2	0	0
15	14	26	0	1	0
15	20	25	0	0	0
15	17	25	2	2	0
15	13	25	1	0	0
15	12	25	1	1	2
15	8	25	1	0	0
15	3	25	4	0	0
15	3	25	2	0	0
15	13	24	1	0	0
15	8	24	4	0	0
15	7	24	0	0	0
15	4	24	0	0	0
15	20	23	2	0	1
15	12	23	5	0	0
15	9	23	0	0	2
15	8	23	1	0	0
15	7	23	1	0	0
15	6	23	2	2	0
15	13	22	1	0	0
15	9	22	2	0	0
15	8	22	1	0	0
15	5	22	3	1	0
15	4	22	4	0	0
15	11	21	1	1	2
15	7	21	3	0	0
15	5	21	2	0	0
15	8	20	1	0	0
15	8	20	0	0	0
15	7	20	0	0	0
15	4	20	0	0	0
15	3	20	0	0	0
15	11	19	1	2	0
15	7	19	0	0	0
15	6	19	0	0	0
15	5	19	1	0	0
15	5	19	1	0	0
15	7	18	2	0	0
15	6	18	0	0	0
15	6	18	0	2	0
15	5	18	0	1	0
15	15	17	1	1	0
15	11	17	0	0	0
15	10	17	0	0	0
15	6	17	2	0	0
15	4	17	1	1	0
15	3	17	0	0	0
15	6	16	2	1	0
15	5	16	0	0	0
15	24	15	1	3	0
15	9	15	0	0	0
15	8	15	1	0	0
15	6	15	1	0	0
15	6	15	1	0	0
15	5	15	0	0	0
15	4	15	0	0	0
15	3	15	0	0	0
15	7	14	0	0	0
15	7	14	0	0	0
15	5	14	1	0	0
15	0	14	0	0	0
15	7	13	0	0	0
15	6	13	2	0	0
15	5	13	0	1	0
15	3	13	1	0	0
15	2	13	1	0	0
15	11	12	0	0	0
15	6	12	0	0	0
15	5	12	1	1	0
15	5	12	0	0	0
15	3	12	1	1	2
15	3	12	0	0	0
15	3	12	0	1	0
15	10	11	0	1	0
15	9	11	0	4	0
15	7	11	1	0	0
15	6	11	1	0	0
15	5	11	0	0	0
15	4	11	0	0	0
15	2	11	1	0	0
15	2	11	0	0	0
15	7	10	5	0	0
15	6	10	0	0	0
15	5	10	0	0	0
15	6	9	1	0	0
15	3	9	0	0	0
15	7	8	0	0	0
15	4	8	0	0	0
15	4	8	0	1	0
15	3	8	0	0	0
15	2	8	0	0	0
15	4	7	1	0	0
15	3	7	0	1	0
15	0	7	0	0	0
15	4	6	2	1	0
15	4	6	0	0	0
15	2	6	0	0	0
15	0	6	0	0	0
15	5	5	0	0	0
15	3	5	0	0	0
15	3	5	0	1	2
15	10	3	0	0	0
15	3	3	0	0	0
15	2	3	0	0	0

## Sheet: Retweet
collage	#	Date	Tweet link	Main classification	Sub-classification	Originality	Language	Content nature	# of Retweets	# of Likes	# of Comments	Yes/No	# of Hashtags	Hashtag type	Yes/No	# of Mentions	Mention type
4	294	2020-04-09	https://twitter.com/IAUdent/status/1248261001180561410?s=20	1	1	1	1	3	106	112	12	1	3	5	8	0
2	29	april 9,2020	https://twitter.com/ksudental/status/1248354694793252866?s=20	1	1	1	1	3	92	179	35	8	0		8	0
4	472	2020-03-08	https://twitter.com/IAUdent/status/1236494832421535744?s=20	1	1	1	1	1	92	56	4	8	0		8	0
4	1147	2019-09-24	https://twitter.com/IAUdent/status/1176471889948098560?s=20	9	1	1	1	3	88	177	23	1	2	5	8	0
1	12	2019-08-14	https://twitter.com/KAU_FD/status/1161613225391271936?s=20	1	1	1	1	1	82	117	4	8	0		8	0

## Sheet: Like
collage	#	Date	Tweet link	Main classification	Sub-classification	Originality	Language	Content nature	# of Retweets	# of Likes	# of Comments	Yes/No	# of Hashtags	Hashtag type	Yes/No	# of Mentions	Mention type
2	29	april 9,2020	https://twitter.com/ksudental/status/1248354694793252866?s=20	1	1	1	1	3	92	179	35	8	0		8	0
4	1147	2019-09-24	https://twitter.com/IAUdent/status/1176471889948098560?s=20	9	1	1	1	3	88	177	23	1	2	5	8	0
1	354	2020-04-28	https://twitter.com/KAU_FD/status/1255187723712958465?s=20	9	1	1	1	3	22	138	13	8	0		8	0
2	33	april 9,2020	https://twitter.com/ksudental/status/1248352094224027648?s=20	1	1	1	1	3	35	136	27	8	0		8	0
1	12	2019-08-14	https://twitter.com/KAU_FD/status/1161613225391271936?s=20	1	1	1	1	1	82	117	4	8	0		8	0

## Sheet: Comment
collage	#	Date	Tweet link	Main classification	Sub-classification	Originality	Language	Content nature	# of Retweets	# of Likes	# of Comments	Yes/No	# of Hashtags	Hashtag type	Yes/No	# of Mentions	Mention type
8	32	Mar 15 ,2020	https://twitter.com/KKU_Dental/status/1239245951530946562?s=20	9	1	1	1	1	45	43	121	8	0		8	0
2	25	april 20,2020	https://twitter.com/ksudental/status/1252260288835002368?s=20	9	1	1	1	2	23	85	73	8	0		8	0
11	124	2020-01-08	https://twitter.com/dentistry_psau/status/1214962748762787840?s=20	9	1	1	1	2	12	55	66	1	1	3	8	0
4	204	2020-04-20	https://twitter.com/IAUdent/status/1252321602450214915?s=20	9	1	1	1	3	28	69	65	1	2	5	8	0
2	130	jan 28,2020	https://twitter.com/ksudental/status/1222229867401502721?s=20	9	1	1	1	2	8	46	61	8	0		8	0
